# Supplementary material for: Unveiling the Skin Anti-Aging Potential of the Novel Spirulina platensis Extract Elixspir®
Source: Int J Mol Sci. 2025 Nov 25;26(23):11372. doi: 10.3390/ijms262311372 (PMC12692491; doi:10.3390/ijms262311372)
Supplement: Supplementary file 1 [file ijms-26-11372-s001.zip]

Archive with 1 entries (1 files):
- ijms-3879027-supplementary.pdf
